# Supplementary material for: Mechanistic DFT Study of 1,3-Dipolar Cycloadditions of Azides with Guanidine
Source: Molecules. 2023 Mar 3;28(5):2342. doi: 10.3390/molecules28052342 (PMC10004754; doi:10.3390/molecules28052342)
Supplement: Supplementary file 1 [file molecules-28-02342-s001.zip]

Archive with 1 entries (1 files):
- molecules-2222332-supplementary.pdf
